# Supplementary material for: Progressive changes in coral reef communities with increasing ocean acidification
Source: Commun Biol. 2025 Nov 24;8:1518. doi: 10.1038/s42003-025-08889-w (PMC12644485; doi:10.1038/s42003-025-08889-w)
Supplement: Supplementary file 4 — Supplementary Data 1 - Algal biomass [file 42003_2025_8889_MOESM4_ESM.csv]

Reef	pH.mean	pH.msem	TCO2.mean	TCO2.msem	TA.mmol.kgSW.mean_B	TA.mmol.kgSW.se_B	fCO2.mean	fCO2.msem	pCO2.mean	pCO2.msem	HCO3.mean	HCO3.msem	CO3.mean	CO3.msem	CO2.mean	CO2.msem	B.Alk.mean	OH.mean	Revelle.mean	Revelle.msem	OmCa.mean	OmCa.msem	OmAr.mean	OmAr.msem	xCO2.mean	xCO2.msem	Melanomansia.g.m2	Turbinaria.g.m2	Other.non.calcified.g.m2	All.non.calcified.g.m2	Calcified.g.m2	All.DW.m.2	Ratio.Calc.All	non.calc_no.Turb
Upa-Upasina	8.06020593	0.005269085	1906.542145	10.88101557	2228.249817	12.11953932	367.8602448	2.099449048	368.9938889	2.105924001	1670.071824	9.531430824	226.7413645	1.294057906	9.728963	0.05552512	95.78742054	8.916786266	9.046624145	0.012939704	5.536914268	0.031600267	3.678434743	0.020993556	383.098958	2.186422992	11.2746	58.02566	111.9317	181.23196	34.0876	215.31956	0.17041218	123.2063
Upa-Upasina	8.039096587	0.004272125	1941.828979	4.948683987	2253.309353	5.485671558	395.4598465	1.007808453	396.6785355	1.01091716	1710.196627	4.358367747	221.1734665	0.563651741	10.45890156	0.026654093	92.28139263	8.493754995	9.266891558	0.005837759	5.400948897	0.013764103	3.5881065	0.009144146	411.8418721	1.049559364	1.4208	30.8458	22.465	54.7316	48.3538	103.0854	0.512188903	23.8858
Upa-Upasina	8.052886964	0.003058184	1924.798218	6.869809232	2243.626527	7.628479315	378.413269	1.372303164	379.5794373	1.376535849	1689.27422	6.038538329	225.5159504	0.794977117	10.00806353	0.03629397	94.56154884	8.767784362	9.129160858	0.008155478	5.506990251	0.019412956	3.658554799	0.012896947	394.0891416	1.429153183	2.007	14.1446	9.671	25.8226	100.0898	125.9124	0.791768259	11.678
Upa-Upasina	8.052886964	0.003058184	1924.798218	6.869809232	2243.626527	7.628479315	378.413269	1.372303164	379.5794373	1.376535849	1689.27422	6.038538329	225.5159504	0.794977117	10.00806353	0.03629397	94.56154884	8.767784362	9.129160858	0.008155478	5.506990251	0.019412956	3.658554799	0.012896947	394.0891416	1.429153183	1.5636	102.208	0.4914	104.263	49.22	153.483	0.276034667	2.055
Upa-Upasina	8.041529638	0.004163952	1937.913452	5.88131507	2250.585351	6.52300683	392.2186432	1.190324049	393.4273453	1.194000882	1705.708093	5.17659508	221.8321624	0.673230827	10.37318007	0.031481208	92.68082481	8.541468678	9.241217674	0.006952736	5.41703393	0.016439971	3.598792549	0.010921852	408.4663965	1.239640563	2.5201	16.0985	3.6918	22.3104	77.3038	99.6142	0.74680506	6.2119
Upa-Upasina	8.052886964	0.003058184	1924.798218	6.869809232	2243.626527	7.628479315	378.413269	1.372303164	379.5794373	1.376535849	1689.27422	6.038538329	225.5159504	0.794977117	10.00806353	0.03629397	94.56154884	8.767784362	9.129160858	0.008155478	5.506990251	0.019412956	3.658554799	0.012896947	394.0891416	1.429153183	0.8312	20.2448	9.4406	30.5166	217.0844	247.601	0.875789991	10.2718
Upa-Upasina	8.052886964	0.003058184	1924.798218	6.869809232	2243.626527	7.628479315	378.413269	1.372303164	379.5794373	1.376535849	1689.27422	6.038538329	225.5159504	0.794977117	10.00806353	0.03629397	94.56154884	8.767784362	9.129160858	0.008155478	5.506990251	0.019412956	3.658554799	0.012896947	394.0891416	1.429153183	0.2286	49.382	13.8282	63.4388	102.6718	166.1106	0.554544615	14.0568
Upa-Upasina	8.052886964	0.003058184	1924.798218	6.869809232	2243.626527	7.628479315	378.413269	1.372303164	379.5794373	1.376535849	1689.27422	6.038538329	225.5159504	0.794977117	10.00806353	0.03629397	94.56154884	8.767784362	9.129160858	0.008155478	5.506990251	0.019412956	3.658554799	0.012896947	394.0891416	1.429153183	0	52.2766	2.097	54.3736	23.6546	78.0282	0.277727312	2.097
Upa-Upasina	8.037688612	0.004318856	1941.102824	4.895089206	2251.570037	5.424597838	396.7355652	1.000494135	397.9581706	1.003576326	1710.157904	4.312710868	220.4522899	0.555941033	10.49264112	0.026460554	92.05068045	8.466251246	9.278283311	0.005773819	5.383338113	0.013575811	3.57640682	0.009019055	413.1704319	1.041939107	0.0141	48.7182	2.2148	50.9471	52.7759	103.723	0.502063638	2.2289
Upa-Upasina	8.042449309	0.00377048	1922.787598	7.742942328	2234.418077	8.589581031	388.2445831	1.563440137	389.4410248	1.568260874	1692.003365	6.813587124	220.5161325	0.888004079	10.2680763	0.041348873	92.83208235	8.559568951	9.215347793	0.009273371	5.384897118	0.021684629	3.577442541	0.014406128	404.3277013	1.628203887	0.1449	81.046	10.1772	91.3681	36.6883	128.0564	0.302713452	10.3221
Upa-Upasina	7.996389023	0.007917357	1975.717494	7.48700479	2263.052414	8.222843321	448.4744437	1.69950022	449.8565107	1.704738475	1757.816079	6.661268601	206.040451	0.780793172	11.8610021	0.044947433	85.46747763	7.698246433	9.695508422	0.009032491	5.031407991	0.019066591	3.342602949	0.012666841	467.0526133	1.769904514	0	30.0778	6.1368	36.2146	63.97	100.1846	0.406182879	6.1368
Upa-Upasina	7.996389023	0.007917357	1975.717494	7.48700479	2263.052414	8.222843321	448.4744437	1.69950022	449.8565107	1.704738475	1757.816079	6.661268601	206.040451	0.780793172	11.8610021	0.044947433	85.46747763	7.698246433	9.695508422	0.009032491	5.031407991	0.019066591	3.342602949	0.012666841	467.0526133	1.769904514	0	37.8566	16.626	54.4826	83.0686	137.5512	0.618334317	16.626
Upa-Upasina	7.996389023	0.007917357	1975.717494	7.48700479	2263.052414	8.222843321	448.4744437	1.69950022	449.8565107	1.704738475	1757.816079	6.661268601	206.040451	0.780793172	11.8610021	0.044947433	85.46747763	7.698246433	9.695508422	0.009032491	5.031407991	0.019066591	3.342602949	0.012666841	467.0526133	1.769904514	0.0584	43.617	7.209	50.8844	42.7224	93.6068	0.463696344	7.2674
Upa-Upasina	7.996389023	0.007917357	1975.717494	7.48700479	2263.052414	8.222843321	448.4744437	1.69950022	449.8565107	1.704738475	1757.816079	6.661268601	206.040451	0.780793172	11.8610021	0.044947433	85.46747763	7.698246433	9.695508422	0.009032491	5.031407991	0.019066591	3.342602949	0.012666841	467.0526133	1.769904514	0.9238	40.8216	7.3328	49.0782	56.2728	105.351	0.570544298	8.2566
Upa-Upasina	7.996389023	0.007917357	1975.717494	7.48700479	2263.052414	8.222843321	448.4744437	1.69950022	449.8565107	1.704738475	1757.816079	6.661268601	206.040451	0.780793172	11.8610021	0.044947433	85.46747763	7.698246433	9.695508422	0.009032491	5.031407991	0.019066591	3.342602949	0.012666841	467.0526133	1.769904514	5.7648	18.1548	4.6878	28.6074	131.315	159.9224	0.544251296	10.4526
Upa-Upasina	7.728602429	0.022378639	2119.1	26.841417	2274.32708	28.11203789	931.025	11.79098349	933.95	11.8386725	1969.825	24.96779175	124.625	1.587647631	24.625	0.311916121	51.1	4.2	13.01125	0.038758601	3.0425	0.038160844	2.0225	0.0275	969.65	12.29325696	25.2558	2.0282	11.7034	38.9874	2.8914	41.8788	0.046683372	36.9592
Upa-Upasina	7.865097405	0.007173112	2044.1	8.58030691	2261.247362	9.189700244	643.95	2.713699811	645.95	2.713699811	1865.475	7.829578001	161.625	0.663795902	17.025	0.075	66.9	5.7	11.1875	0.011470978	3.9475	0.01652019	2.6225	0.010307764	670.575	2.816432436	46.2285	6.0676	4.3183	56.6144	2.0377	58.6521	0.033682538	50.5468
Upa-Upasina	7.900566667	0.035092918	2022.5	21.56637043	2257.240032	23.22686696	583.625	6.224598381	585.425	6.224598381	1834.6	19.53906344	172.475	1.847689999	15.45	0.155456318	71.5	6.2	10.74925	0.028517173	4.2125	0.045345893	2.7975	0.029825884	607.8	6.489735485	27.4454	0.6044	2.1308	30.1806	5.294	35.4746	0.138436642	29.5762
Upa-Upasina	7.944255556	0.018062423	2001.175	7.814556396	2259.132616	8.498304766	517.925	2.031573692	519.5	2.047356019	1800.35	7.030232334	187.15	0.730867065	13.675	0.047871355	77.7	6.8	10.248	0.009891073	4.5725	0.017969882	3.035	0.013228757	539.375	2.094586276	12.3214	0	5.5445	17.8659	24.6055	42.4714	0.441537177	17.8659
Upa-Upasina	7.866218638	0.016462289	2045.825	12.85874378	2263.646086	13.76063156	642.7	4.018084121	644.675	4.0649672	1866.675	11.72926362	162.15	1.021844737	17	0.108012345	67	5.7	11.17625	0.017123935	3.96	0.026457513	2.6275	0.01547848	669.325	4.197097211	8.3136	4.6872	7.5072	20.508	10.0348	30.5428	0.417951983	15.8208
Upa-Upasina	8.003879873	0.010280302	1960.5	5.016140615	2251.055812	5.51554095	436.65	1.125833025	438.025	1.125740497	1741.275	4.442667179	207.65	0.533072853	11.525	0.025	86.6	7.8	9.6065	0.006144103	5.07	0.012247449	3.37	0.008164966	454.75	1.166547613	5.9294	14.8428	3.4108	24.183	48.518	72.701	0.696841849	9.3402
Upa-Upasina	7.358452692	0.026195087	2276.475	30.42960113	2296.674666	30.36804515	2388.775	31.92789728	2396.175	32.03368995	2155.15	28.80157692	58.15	0.779422863	63.175	0.848896342	23.5	1.8	16.5935	0.034079564	1.4175	0.018874586	0.945	0.011902381	2487.775	33.24947055	6.5368	16.2526	107.6982	130.4876	2.1076	132.5952	0.013252079	114.235
Upa-Upasina	7.896711111	0.018450449	2036.195465	6.826982387	2269.850032	7.351779175	593.2158051	1.988942821	595.0439301	1.995066008	1848.29129	6.196974435	172.2151826	0.57740525	15.68904131	0.052602417	71.02184921	6.119469434	10.81124213	0.008874816	4.205411324	0.014099957	2.793854189	0.00936727	617.7899235	2.071330058	39.1028	10.8144	44.5702	94.4874	49.0754	143.5628	0.326643403	83.673
Upa-Upasina	7.830682179	0.025069122	2057.989289	9.237449947	2258.247419	9.831948948	705.5390472	3.16686975	707.7133179	3.17660879	1888.209399	8.475359674	151.1202209	0.678313652	18.65970355	0.083755382	62.55625313	5.256360885	11.62089021	0.012613621	3.690282579	0.016564091	2.451629734	0.011004311	734.7661776	3.298043765	6.8356	5.5728	4.8926	17.301	9.2406	26.5416	0.367869802	11.7282
Upa-Upasina	7.627282109	0.019359011	2212.32074	24.46134002	2328.388161	25.24894568	1238.816559	13.69745277	1242.634247	13.73965509	2075.563297	22.94924965	103.9939973	1.149848907	32.7635311	0.362262359	41.57038421	3.290675364	14.45593931	0.034574933	2.539483031	0.028078754	1.687099016	0.018654048	1290.134886	14.26486996	18.0618	0	37.7708	55.8326	2.2906	58.1232	0.026835314	55.8326
Upa-Upasina	8.016721183	0.012662745	1920.610504	11.15324412	2215.287996	12.30280316	414.0698547	2.40456667	415.3458786	2.411970322	1700.752842	9.876530942	208.9065823	1.21315234	10.95108868	0.06359464	88.66456153	8.067215696	9.439584324	0.013751099	5.101397527	0.029624593	3.389100317	0.019681022	431.2227952	2.50417322	4.7286	7.912	2.634	15.2746	65.6446	80.9192	0.770389248	7.3626
Upa-Upasina	7.650252327	0.028072851	2145.861573	11.08122421	2268.963075	11.47401418	1137.662964	5.874905579	1141.168884	5.892997935	2009.614661	10.37765437	106.1586238	0.548203353	30.08827643	0.155375924	43.58460199	3.469406912	14.07086736	0.016234359	2.59234216	0.01338686	1.722215842	0.008893526	1184.790943	6.118263006	18.1754	0.3524	32.0982	50.626	0.8114	51.4374	0.02573601	50.2736
Upa-Upasina	7.69112061	0.017630099	2129.980469	14.04041084	2269.419438	14.62225613	1024.115753	6.750765643	1027.271683	6.771569156	1987.542718	13.10148351	115.3525616	0.760380976	27.08524131	0.178540486	47.38068507	3.811742213	13.51886066	0.020299324	2.816853667	0.018568135	1.871369484	0.012335693	1066.539907	7.030416951	23.55	0.718	66.5924	90.8604	0	90.8604	0	90.1424
Upa-Upasina	7.873121909	0.008507966	2055.024292	17.80526684	2277.205996	19.09194883	634.6846466	5.499078148	636.640564	5.516019457	1872.951589	16.22774226	165.2869012	1.432088917	16.78578576	0.145436435	67.89834977	5.795950072	11.10710795	0.023316712	4.036226048	0.034970918	2.681456386	0.023232839	660.9766212	5.72687177	8.9728	3.5584	12.0727	24.6039	1.5401	26.144	0.053624073	21.0455
Upa-Upasina	7.945681432	0.009730583	1978.826904	2.335620357	2235.652737	2.538772431	510.295105	0.602299914	511.8676987	0.604167508	1779.712295	2.100606117	185.6186115	0.219086888	13.49600066	0.015929419	77.86481773	6.849903751	10.20481789	0.002988713	4.532716564	0.005349995	3.011298583	0.003554256	531.4342197	0.627260089	0	24.0858	1.7968	25.8826	22.7484	48.631	0.484785129	1.7968
Upa-Upasina	7.272434139	0.027499022	2340.331665	23.84470267	2331.117491	23.53809903	2989.268249	30.45646778	2998.480286	30.55032593	2212.309885	22.54034489	48.96326179	0.498867186	79.05850316	0.805495619	19.48216794	1.453573952	16.43385736	0.021164682	1.195659131	0.012182095	0.794333066	0.008093143	3113.099503	31.71814446	0.4118	0	26.53885	26.95065	3.31485	30.2655	0.076075083	26.95065
Upa-Upasina	7.970663441	0.009790638	1982.870931	7.574070914	2254.954769	8.274192636	480.2698568	1.834509008	481.7498983	1.840163659	1774.171926	6.776908948	195.996988	0.748661253	12.7019096	0.048518234	81.54433032	7.255484936	9.955048659	0.009364973	4.78615149	0.018281945	3.179667424	0.012145563	500.1651561	1.910509768	5.295525	5.430625	4.34845	15.0746	24.5941	39.6687	0.582122038	9.643975
Upa-Upasina	7.9159317	0.009750869	1997.40445	12.49583262	2238.729625	13.50485766	554.7837982	3.470743564	556.4934845	3.481440345	1806.767683	11.30319752	175.9641365	1.10083736	14.67261339	0.091792348	73.64963527	6.39638504	10.5465238	0.016474553	4.296958961	0.026881915	2.854673627	0.017858931	577.76588	3.614522289	5.0332	19.5124	8.0126	32.5582	183.6196	216.1778	0.676296069	13.0458
Upa-Upasina	7.961036561	0.005257928	1990.216003	8.745013699	2257.151725	9.534827354	493.8529281	2.170008975	495.3748093	2.176682607	1784.354458	7.840477542	192.8004128	0.847167613	13.06114679	0.057390854	80.11124488	7.096424381	10.06109835	0.010883054	4.708092671	0.020687423	3.127809249	0.013743636	514.3108882	2.259884763	10.835	0.2744	24.04	35.1494	13.2412	48.3906	0.384672976	34.875
Upa-Upasina	7.725330193	0.028020382	2101.243713	9.032318055	2254.210044	9.45396359	930.5365143	3.99996431	933.4041748	4.012290122	1953.937202	8.399101159	122.6961969	0.52741602	24.61031153	0.105788709	50.77564248	4.124138579	13.02924194	0.01307167	2.996181685	0.012879244	1.990505591	0.008556292	969.0842432	4.165658097	25.3803	1.7011	0.8948	27.9762	5.5231	33.4993	0.189535126	26.2751
