# Supplementary material for: Progressive changes in coral reef communities with increasing ocean acidification
Source: Commun Biol. 2025 Nov 24;8:1518. doi: 10.1038/s42003-025-08889-w (PMC12644485; doi:10.1038/s42003-025-08889-w)
Supplement: Supplementary file 6 — Supplementary Data 3 - Adult coral diversity [file 42003_2025_8889_MOESM6_ESM.csv]

Reef	pH.mean	pH.msem	TCO2.mean	TCO2.msem	TA.mmol.kgSW.mean_B	TA.mmol.kgSW.se_B	fCO2.mean	fCO2.msem	pCO2.mean	pCO2.msem	HCO3.mean	HCO3.msem	CO3.mean	CO3.msem	CO2.mean	CO2.msem	B.Alk.mean	OH.mean	Revelle.mean	Revelle.msem	OmCa.mean	OmCa.msem	OmAr.mean	OmAr.msem	xCO2.mean	xCO2.msem	HC_diversity	SC_diversity
Upa-Upasina	8.06020593	0.005269085	1906.542145	10.88101557	2228.249817	12.11953932	367.8602448	2.099449048	368.9938889	2.105924001	1670.071824	9.531430824	226.7413645	1.294057906	9.728963	0.05552512	95.78742054	8.916786266	9.046624145	0.012939704	5.536914268	0.031600267	3.678434743	0.020993556	383.098958	2.186422992	9.75	0.5
Upa-Upasina	8.039096587	0.004272125	1941.828979	4.948683987	2253.309353	5.485671558	395.4598465	1.007808453	396.6785355	1.01091716	1710.196627	4.358367747	221.1734665	0.563651741	10.45890156	0.026654093	92.28139263	8.493754995	9.266891558	0.005837759	5.400948897	0.013764103	3.5881065	0.009144146	411.8418721	1.049559364	11.25	0.25
Upa-Upasina	8.052886964	0.003058184	1924.798218	6.869809232	2243.626527	7.628479315	378.413269	1.372303164	379.5794373	1.376535849	1689.27422	6.038538329	225.5159504	0.794977117	10.00806353	0.03629397	94.56154884	8.767784362	9.129160858	0.008155478	5.506990251	0.019412956	3.658554799	0.012896947	394.0891416	1.429153183	11.25	0
Upa-Upasina	8.052886964	0.003058184	1924.798218	6.869809232	2243.626527	7.628479315	378.413269	1.372303164	379.5794373	1.376535849	1689.27422	6.038538329	225.5159504	0.794977117	10.00806353	0.03629397	94.56154884	8.767784362	9.129160858	0.008155478	5.506990251	0.019412956	3.658554799	0.012896947	394.0891416	1.429153183	11.5	0
Upa-Upasina	8.041529638	0.004163952	1937.913452	5.88131507	2250.585351	6.52300683	392.2186432	1.190324049	393.4273453	1.194000882	1705.708093	5.17659508	221.8321624	0.673230827	10.37318007	0.031481208	92.68082481	8.541468678	9.241217674	0.006952736	5.41703393	0.016439971	3.598792549	0.010921852	408.4663965	1.239640563	9.25	0.25
Upa-Upasina	8.052886964	0.003058184	1924.798218	6.869809232	2243.626527	7.628479315	378.413269	1.372303164	379.5794373	1.376535849	1689.27422	6.038538329	225.5159504	0.794977117	10.00806353	0.03629397	94.56154884	8.767784362	9.129160858	0.008155478	5.506990251	0.019412956	3.658554799	0.012896947	394.0891416	1.429153183	10	0
Upa-Upasina	8.052886964	0.003058184	1924.798218	6.869809232	2243.626527	7.628479315	378.413269	1.372303164	379.5794373	1.376535849	1689.27422	6.038538329	225.5159504	0.794977117	10.00806353	0.03629397	94.56154884	8.767784362	9.129160858	0.008155478	5.506990251	0.019412956	3.658554799	0.012896947	394.0891416	1.429153183	12	0.25
Upa-Upasina	8.052886964	0.003058184	1924.798218	6.869809232	2243.626527	7.628479315	378.413269	1.372303164	379.5794373	1.376535849	1689.27422	6.038538329	225.5159504	0.794977117	10.00806353	0.03629397	94.56154884	8.767784362	9.129160858	0.008155478	5.506990251	0.019412956	3.658554799	0.012896947	394.0891416	1.429153183	11.5	0.25
Upa-Upasina	8.037688612	0.004318856	1941.102824	4.895089206	2251.570037	5.424597838	396.7355652	1.000494135	397.9581706	1.003576326	1710.157904	4.312710868	220.4522899	0.555941033	10.49264112	0.026460554	92.05068045	8.466251246	9.278283311	0.005773819	5.383338113	0.013575811	3.57640682	0.009019055	413.1704319	1.041939107	13	0
Upa-Upasina	8.042449309	0.00377048	1922.787598	7.742942328	2234.418077	8.589581031	388.2445831	1.563440137	389.4410248	1.568260874	1692.003365	6.813587124	220.5161325	0.888004079	10.2680763	0.041348873	92.83208235	8.559568951	9.215347793	0.009273371	5.384897118	0.021684629	3.577442541	0.014406128	404.3277013	1.628203887	12.25	0.25
Upa-Upasina	7.996389023	0.007917357	1975.717494	7.48700479	2263.052414	8.222843321	448.4744437	1.69950022	449.8565107	1.704738475	1757.816079	6.661268601	206.040451	0.780793172	11.8610021	0.044947433	85.46747763	7.698246433	9.695508422	0.009032491	5.031407991	0.019066591	3.342602949	0.012666841	467.0526133	1.769904514	10.5	0
Upa-Upasina	7.996389023	0.007917357	1975.717494	7.48700479	2263.052414	8.222843321	448.4744437	1.69950022	449.8565107	1.704738475	1757.816079	6.661268601	206.040451	0.780793172	11.8610021	0.044947433	85.46747763	7.698246433	9.695508422	0.009032491	5.031407991	0.019066591	3.342602949	0.012666841	467.0526133	1.769904514	11.5	0.5
Upa-Upasina	7.996389023	0.007917357	1975.717494	7.48700479	2263.052414	8.222843321	448.4744437	1.69950022	449.8565107	1.704738475	1757.816079	6.661268601	206.040451	0.780793172	11.8610021	0.044947433	85.46747763	7.698246433	9.695508422	0.009032491	5.031407991	0.019066591	3.342602949	0.012666841	467.0526133	1.769904514	8.5	0.5
Upa-Upasina	7.996389023	0.007917357	1975.717494	7.48700479	2263.052414	8.222843321	448.4744437	1.69950022	449.8565107	1.704738475	1757.816079	6.661268601	206.040451	0.780793172	11.8610021	0.044947433	85.46747763	7.698246433	9.695508422	0.009032491	5.031407991	0.019066591	3.342602949	0.012666841	467.0526133	1.769904514	12	0
Upa-Upasina	7.996389023	0.007917357	1975.717494	7.48700479	2263.052414	8.222843321	448.4744437	1.69950022	449.8565107	1.704738475	1757.816079	6.661268601	206.040451	0.780793172	11.8610021	0.044947433	85.46747763	7.698246433	9.695508422	0.009032491	5.031407991	0.019066591	3.342602949	0.012666841	467.0526133	1.769904514	10	0
Upa-Upasina	7.728602429	0.022378639	2119.1	26.841417	2274.32708	28.11203789	931.025	11.79098349	933.95	11.8386725	1969.825	24.96779175	124.625	1.587647631	24.625	0.311916121	51.1	4.2	13.01125	0.038758601	3.0425	0.038160844	2.0225	0.0275	969.65	12.29325696	5	0
Upa-Upasina	7.821622275	0.008242221	2063.575	7.975940383	2259.644505	8.479123615	723.35	2.785827226	725.575	2.808135502	1895.875	7.327161228	148.6	0.561248608	19.125	0.075	61.5	5.1	11.74025	0.011123361	3.6275	0.01547848	2.41	0.010801234	753.3	2.918047292	5.333333333	0.666666667
Upa-Upasina	7.865097405	0.007173112	2044.1	8.58030691	2261.247362	9.189700244	643.95	2.713699811	645.95	2.713699811	1865.475	7.829578001	161.625	0.663795902	17.025	0.075	66.9	5.7	11.1875	0.011470978	3.9475	0.01652019	2.6225	0.010307764	670.575	2.816432436	4.75	0
Upa-Upasina	7.900566667	0.035092918	2022.5	21.56637043	2257.240032	23.22686696	583.625	6.224598381	585.425	6.224598381	1834.6	19.53906344	172.475	1.847689999	15.45	0.155456318	71.5	6.2	10.74925	0.028517173	4.2125	0.045345893	2.7975	0.029825884	607.8	6.489735485	6.5	0
Upa-Upasina	7.944255556	0.018062423	2001.175	7.814556396	2259.132616	8.498304766	517.925	2.031573692	519.5	2.047356019	1800.35	7.030232334	187.15	0.730867065	13.675	0.047871355	77.7	6.8	10.248	0.009891073	4.5725	0.017969882	3.035	0.013228757	539.375	2.094586276	7.25	0.5
Upa-Upasina	7.866218638	0.016462289	2045.825	12.85874378	2263.646086	13.76063156	642.7	4.018084121	644.675	4.0649672	1866.675	11.72926362	162.15	1.021844737	17	0.108012345	67	5.7	11.17625	0.017123935	3.96	0.026457513	2.6275	0.01547848	669.325	4.197097211	10.75	0
Upa-Upasina	8.003879873	0.010280302	1960.5	5.016140615	2251.055812	5.51554095	436.65	1.125833025	438.025	1.125740497	1741.275	4.442667179	207.65	0.533072853	11.525	0.025	86.6	7.8	9.6065	0.006144103	5.07	0.012247449	3.37	0.008164966	454.75	1.166547613	10.25	0.5
Upa-Upasina	7.358452692	0.026195087	2276.475	30.42960113	2296.674666	30.36804515	2388.775	31.92789728	2396.175	32.03368995	2155.15	28.80157692	58.15	0.779422863	63.175	0.848896342	23.5	1.8	16.5935	0.034079564	1.4175	0.018874586	0.945	0.011902381	2487.775	33.24947055	NA	NA
Upa-Upasina	7.896711111	0.018450449	2036.195465	6.826982387	2269.850032	7.351779175	593.2158051	1.988942821	595.0439301	1.995066008	1848.29129	6.196974435	172.2151826	0.57740525	15.68904131	0.052602417	71.02184921	6.119469434	10.81124213	0.008874816	4.205411324	0.014099957	2.793854189	0.00936727	617.7899235	2.071330058	4.5	0.25
Upa-Upasina	7.830682179	0.025069122	2057.989289	9.237449947	2258.247419	9.831948948	705.5390472	3.16686975	707.7133179	3.17660879	1888.209399	8.475359674	151.1202209	0.678313652	18.65970355	0.083755382	62.55625313	5.256360885	11.62089021	0.012613621	3.690282579	0.016564091	2.451629734	0.011004311	734.7661776	3.298043765	10.75	0
Upa-Upasina	7.627282109	0.019359011	2212.32074	24.46134002	2328.388161	25.24894568	1238.816559	13.69745277	1242.634247	13.73965509	2075.563297	22.94924965	103.9939973	1.149848907	32.7635311	0.362262359	41.57038421	3.290675364	14.45593931	0.034574933	2.539483031	0.028078754	1.687099016	0.018654048	1290.134886	14.26486996	3.25	0
Upa-Upasina	8.016721183	0.012662745	1920.610504	11.15324412	2215.287996	12.30280316	414.0698547	2.40456667	415.3458786	2.411970322	1700.752842	9.876530942	208.9065823	1.21315234	10.95108868	0.06359464	88.66456153	8.067215696	9.439584324	0.013751099	5.101397527	0.029624593	3.389100317	0.019681022	431.2227952	2.50417322	NA	NA
Upa-Upasina	7.650252327	0.028072851	2145.861573	11.08122421	2268.963075	11.47401418	1137.662964	5.874905579	1141.168884	5.892997935	2009.614661	10.37765437	106.1586238	0.548203353	30.08827643	0.155375924	43.58460199	3.469406912	14.07086736	0.016234359	2.59234216	0.01338686	1.722215842	0.008893526	1184.790943	6.118263006	8.5	0
Upa-Upasina	7.69112061	0.017630099	2129.980469	14.04041084	2269.419438	14.62225613	1024.115753	6.750765643	1027.271683	6.771569156	1987.542718	13.10148351	115.3525616	0.760380976	27.08524131	0.178540486	47.38068507	3.811742213	13.51886066	0.020299324	2.816853667	0.018568135	1.871369484	0.012335693	1066.539907	7.030416951	4.25	0
Upa-Upasina	7.873121909	0.008507966	2055.024292	17.80526684	2277.205996	19.09194883	634.6846466	5.499078148	636.640564	5.516019457	1872.951589	16.22774226	165.2869012	1.432088917	16.78578576	0.145436435	67.89834977	5.795950072	11.10710795	0.023316712	4.036226048	0.034970918	2.681456386	0.023232839	660.9766212	5.72687177	5.75	0
Upa-Upasina	7.945681432	0.009730583	1978.826904	2.335620357	2235.652737	2.538772431	510.295105	0.602299914	511.8676987	0.604167508	1779.712295	2.100606117	185.6186115	0.219086888	13.49600066	0.015929419	77.86481773	6.849903751	10.20481789	0.002988713	4.532716564	0.005349995	3.011298583	0.003554256	531.4342197	0.627260089	9.5	0.25
Upa-Upasina	7.272434139	0.027499022	2340.331665	23.84470267	2331.117491	23.53809903	2989.268249	30.45646778	2998.480286	30.55032593	2212.309885	22.54034489	48.96326179	0.498867186	79.05850316	0.805495619	19.48216794	1.453573952	16.43385736	0.021164682	1.195659131	0.012182095	0.794333066	0.008093143	3113.099503	31.71814446	2.5	0.25
Upa-Upasina	7.970663441	0.009790638	1982.870931	7.574070914	2254.954769	8.274192636	480.2698568	1.834509008	481.7498983	1.840163659	1774.171926	6.776908948	195.996988	0.748661253	12.7019096	0.048518234	81.54433032	7.255484936	9.955048659	0.009364973	4.78615149	0.018281945	3.179667424	0.012145563	500.1651561	1.910509768	NA	NA
Upa-Upasina	7.856840207	0.019695561	2029.683624	2.854533185	2241.460577	3.051957465	652.5327149	0.91771496	654.5436402	0.920532564	1854.766535	2.608526687	157.6592775	0.221730567	17.25782178	0.024271243	65.80705833	5.582683807	11.26586105	0.003884769	3.849963173	0.005414553	2.557713125	0.003597144	679.5640555	0.955730895	NA	NA
Upa-Upasina	7.9159317	0.009750869	1997.40445	12.49583262	2238.729625	13.50485766	554.7837982	3.470743564	556.4934845	3.481440345	1806.767683	11.30319752	175.9641365	1.10083736	14.67261339	0.091792348	73.64963527	6.39638504	10.5465238	0.016474553	4.296958961	0.026881915	2.854673627	0.017858931	577.76588	3.614522289	9.5	0.25
Upa-Upasina	7.961036561	0.005257928	1990.216003	8.745013699	2257.151725	9.534827354	493.8529281	2.170008975	495.3748093	2.176682607	1784.354458	7.840477542	192.8004128	0.847167613	13.06114679	0.057390854	80.11124488	7.096424381	10.06109835	0.010883054	4.708092671	0.020687423	3.127809249	0.013743636	514.3108882	2.259884763	6.25	0
Upa-Upasina	7.725330193	0.028020382	2101.243713	9.032318055	2254.210044	9.45396359	930.5365143	3.99996431	933.4041748	4.012290122	1953.937202	8.399101159	122.6961969	0.52741602	24.61031153	0.105788709	50.77564248	4.124138579	13.02924194	0.01307167	2.996181685	0.012879244	1.990505591	0.008556292	969.0842432	4.165658097	7.5	0
