# Supplementary material for: Progressive changes in coral reef communities with increasing ocean acidification
Source: Commun Biol. 2025 Nov 24;8:1518. doi: 10.1038/s42003-025-08889-w (PMC12644485; doi:10.1038/s42003-025-08889-w)
Supplement: Supplementary file 7 — Supplementary Data 4 - Juvenile coral diversity [file 42003_2025_8889_MOESM7_ESM.csv]

Reef	pH.mean	pH.msem	TCO2.mean	TCO2.msem	TA.mmol.kgSW.mean_B	TA.mmol.kgSW.se_B	fCO2.mean	fCO2.msem	pCO2.mean	pCO2.msem	HCO3.mean	HCO3.msem	CO3.mean	CO3.msem	CO2.mean	CO2.msem	B.Alk.mean	OH.mean	Revelle.mean	Revelle.msem	OmCa.mean	OmCa.msem	OmAr.mean	OmAr.msem	xCO2.mean	xCO2.msem	Complexity	Sediment.rating	Acropora	Montipora	Astreopora	Porites.massive	Porites.branching	Porites.rus	Fungiidae	Pocillopora	Seriatopora	Stylophora	Turbinaria	Merulinidae	Diploastrea	Echinopora	Lobophylliidae�	Galaxea	Goniopora	Alveopora	Agariciidae	Isopora	Caryophyllia
Upa-Upasina	8.06020593	0.005269085	1906.542145	10.88101557	2228.249817	12.11953932	367.8602448	2.099449048	368.9938889	2.105924001	1670.071824	9.531430824	226.7413645	1.294057906	9.728963	0.05552512	95.78742054	8.916786266	9.046624145	0.012939704	5.536914268	0.031600267	3.678434743	0.020993556	383.098958	2.186422992	3	1.5	0.25	1	0	2.25	0	0	1.75	0.5	1.25	0	0	2	0	0	0.25	0.5	0	0	0.5	0	0.25
Upa-Upasina	8.039096587	0.004272125	1941.828979	4.948683987	2253.309353	5.485671558	395.4598465	1.007808453	396.6785355	1.01091716	1710.196627	4.358367747	221.1734665	0.563651741	10.45890156	0.026654093	92.28139263	8.493754995	9.266891558	0.005837759	5.400948897	0.013764103	3.5881065	0.009144146	411.8418721	1.049559364	3.75	0.25	1	0.25	0	3.25	0	0	1.5	0	0.5	0	0.75	2	0	0	0	0.25	0	0	0.5	0	0.25
Upa-Upasina	8.052886964	0.003058184	1924.798218	6.869809232	2243.626527	7.628479315	378.413269	1.372303164	379.5794373	1.376535849	1689.27422	6.038538329	225.5159504	0.794977117	10.00806353	0.03629397	94.56154884	8.767784362	9.129160858	0.008155478	5.506990251	0.019412956	3.658554799	0.012896947	394.0891416	1.429153183	2.75	1.25	0.5	0.25	0	6.25	0	0.75	0.5	0.5	0.25	0	0	2.5	0	0	0.5	0	0	0	0.25	0	0
Upa-Upasina	8.052886964	0.003058184	1924.798218	6.869809232	2243.626527	7.628479315	378.413269	1.372303164	379.5794373	1.376535849	1689.27422	6.038538329	225.5159504	0.794977117	10.00806353	0.03629397	94.56154884	8.767784362	9.129160858	0.008155478	5.506990251	0.019412956	3.658554799	0.012896947	394.0891416	1.429153183	3.25	NA	0.25	0.25	0	2.25	0	0	1.75	0.5	0.75	0	1	1.5	0	0	0.75	0.5	0	0	0.75	0	0.25
Upa-Upasina	8.041529638	0.004163952	1937.913452	5.88131507	2250.585351	6.52300683	392.2186432	1.190324049	393.4273453	1.194000882	1705.708093	5.17659508	221.8321624	0.673230827	10.37318007	0.031481208	92.68082481	8.541468678	9.241217674	0.006952736	5.41703393	0.016439971	3.598792549	0.010921852	408.4663965	1.239640563	2.5	1.25	1.25	0.75	0.25	2.5	0	0	1	0.5	1.25	0	0	2	0	0.25	0.25	0.25	0.25	0	0	0	0
Upa-Upasina	8.052886964	0.003058184	1924.798218	6.869809232	2243.626527	7.628479315	378.413269	1.372303164	379.5794373	1.376535849	1689.27422	6.038538329	225.5159504	0.794977117	10.00806353	0.03629397	94.56154884	8.767784362	9.129160858	0.008155478	5.506990251	0.019412956	3.658554799	0.012896947	394.0891416	1.429153183	2.5	0.5	1.5	0.25	0	3.75	0.25	0.25	1	0	0	0	0	2	0	0	0	0	0	0	0	0	0
Upa-Upasina	8.052886964	0.003058184	1924.798218	6.869809232	2243.626527	7.628479315	378.413269	1.372303164	379.5794373	1.376535849	1689.27422	6.038538329	225.5159504	0.794977117	10.00806353	0.03629397	94.56154884	8.767784362	9.129160858	0.008155478	5.506990251	0.019412956	3.658554799	0.012896947	394.0891416	1.429153183	3	0.75	0.5	0	0	4.25	0	0.25	0.75	1	0.5	0	0	2.5	0.25	0.25	0.25	0	0	0.25	0	0	0
Upa-Upasina	8.052886964	0.003058184	1924.798218	6.869809232	2243.626527	7.628479315	378.413269	1.372303164	379.5794373	1.376535849	1689.27422	6.038538329	225.5159504	0.794977117	10.00806353	0.03629397	94.56154884	8.767784362	9.129160858	0.008155478	5.506990251	0.019412956	3.658554799	0.012896947	394.0891416	1.429153183	3	0.5	0	0.25	0.5	4.25	0	0	0.75	0.25	0.5	0	0	3.25	0	0	0	0	0	0	0.25	0	0
Upa-Upasina	8.037688612	0.004318856	1941.102824	4.895089206	2251.570037	5.424597838	396.7355652	1.000494135	397.9581706	1.003576326	1710.157904	4.312710868	220.4522899	0.555941033	10.49264112	0.026460554	92.05068045	8.466251246	9.278283311	0.005773819	5.383338113	0.013575811	3.57640682	0.009019055	413.1704319	1.041939107	3.5	0.5	1	0.25	0	4.25	0	0	1.25	0	0	0	0	2.25	0	0.25	0.5	0.25	0	0	0.75	0	0
Upa-Upasina	8.042449309	0.00377048	1922.787598	7.742942328	2234.418077	8.589581031	388.2445831	1.563440137	389.4410248	1.568260874	1692.003365	6.813587124	220.5161325	0.888004079	10.2680763	0.041348873	92.83208235	8.559568951	9.215347793	0.009273371	5.384897118	0.021684629	3.577442541	0.014406128	404.3277013	1.628203887	3	1	0.25	0.75	0.5	3.75	0	0.25	1.5	0	0.5	0	0	1.25	0	0	0	0	0.25	0	0.25	0	0
Upa-Upasina	7.996389023	0.007917357	1975.717494	7.48700479	2263.052414	8.222843321	448.4744437	1.69950022	449.8565107	1.704738475	1757.816079	6.661268601	206.040451	0.780793172	11.8610021	0.044947433	85.46747763	7.698246433	9.695508422	0.009032491	5.031407991	0.019066591	3.342602949	0.012666841	467.0526133	1.769904514	3.5	1	1.5	0.5	0	2.5	0	0	0.5	0	0	0	0	1	0	0	0.5	0.5	1	0	0	0	0
Upa-Upasina	7.996389023	0.007917357	1975.717494	7.48700479	2263.052414	8.222843321	448.4744437	1.69950022	449.8565107	1.704738475	1757.816079	6.661268601	206.040451	0.780793172	11.8610021	0.044947433	85.46747763	7.698246433	9.695508422	0.009032491	5.031407991	0.019066591	3.342602949	0.012666841	467.0526133	1.769904514	3	1	4.5	1.5	0	4	0	0	1.5	0.5	0	0	0	1	0	0	0.5	0	0.5	0	0	0	0
Upa-Upasina	7.996389023	0.007917357	1975.717494	7.48700479	2263.052414	8.222843321	448.4744437	1.69950022	449.8565107	1.704738475	1757.816079	6.661268601	206.040451	0.780793172	11.8610021	0.044947433	85.46747763	7.698246433	9.695508422	0.009032491	5.031407991	0.019066591	3.342602949	0.012666841	467.0526133	1.769904514	3.5	1	0.5	0	0	7	0	0	2.5	0	1.5	0	0.5	2.5	0.5	0	0	0	0	0	0.5	0	0
Upa-Upasina	7.996389023	0.007917357	1975.717494	7.48700479	2263.052414	8.222843321	448.4744437	1.69950022	449.8565107	1.704738475	1757.816079	6.661268601	206.040451	0.780793172	11.8610021	0.044947433	85.46747763	7.698246433	9.695508422	0.009032491	5.031407991	0.019066591	3.342602949	0.012666841	467.0526133	1.769904514	3	0.5	0	1	0.5	6	0.5	0	0	1.5	0.5	0	0.5	2	0	0	0	0	0	0	1	0	1
Upa-Upasina	7.996389023	0.007917357	1975.717494	7.48700479	2263.052414	8.222843321	448.4744437	1.69950022	449.8565107	1.704738475	1757.816079	6.661268601	206.040451	0.780793172	11.8610021	0.044947433	85.46747763	7.698246433	9.695508422	0.009032491	5.031407991	0.019066591	3.342602949	0.012666841	467.0526133	1.769904514	3	1	0	0	0	5	0	0	5.5	0	1	0	0	1	0	0	0	0.5	0.5	0	0	0	0
Upa-Upasina	7.728602429	0.022378639	2119.1	26.841417	2274.32708	28.11203789	931.025	11.79098349	933.95	11.8386725	1969.825	24.96779175	124.625	1.587647631	24.625	0.311916121	51.1	4.2	13.01125	0.038758601	3.0425	0.038160844	2.0225	0.0275	969.65	12.29325696	NA	NA	0	0	0	0.75	0	0	0.25	0	0	0	0	0	0	0	0	0	0	0	0	0	0
Upa-Upasina	7.821622275	0.008242221	2063.575	7.975940383	2259.644505	8.479123615	723.35	2.785827226	725.575	2.808135502	1895.875	7.327161228	148.6	0.561248608	19.125	0.075	61.5	5.1	11.74025	0.011123361	3.6275	0.01547848	2.41	0.010801234	753.3	2.918047292	2.333333333	NA	0.833333333	0	0	1.333333333	0	0	0.166666667	0	0.166666667	0	0	0.333333333	0	0	0	0.166666667	0	0	0.5	0	0
Upa-Upasina	7.865097405	0.007173112	2044.1	8.58030691	2261.247362	9.189700244	643.95	2.713699811	645.95	2.713699811	1865.475	7.829578001	161.625	0.663795902	17.025	0.075	66.9	5.7	11.1875	0.011470978	3.9475	0.01652019	2.6225	0.010307764	670.575	2.816432436	2.25	0	0.5	0.25	0	0.5	0	0	0	0	0.25	0	0	0.25	0	0	0	0	0	0	0	0	0
Upa-Upasina	7.900566667	0.035092918	2022.5	21.56637043	2257.240032	23.22686696	583.625	6.224598381	585.425	6.224598381	1834.6	19.53906344	172.475	1.847689999	15.45	0.155456318	71.5	6.2	10.74925	0.028517173	4.2125	0.045345893	2.7975	0.029825884	607.8	6.489735485	2	NA	0.5	0	0	2.25	0	0	1.25	0.25	1	0	0	1.25	0	0	0	0.25	0	0	0.5	0	0
Upa-Upasina	7.944255556	0.018062423	2001.175	7.814556396	2259.132616	8.498304766	517.925	2.031573692	519.5	2.047356019	1800.35	7.030232334	187.15	0.730867065	13.675	0.047871355	77.7	6.8	10.248	0.009891073	4.5725	0.017969882	3.035	0.013228757	539.375	2.094586276	2	NA	0.25	0.25	0.25	1.75	0	0	1	0	0.5	0.25	0.25	1.25	0	0	0	0	0	0	0.25	0	0
Upa-Upasina	7.866218638	0.016462289	2045.825	12.85874378	2263.646086	13.76063156	642.7	4.018084121	644.675	4.0649672	1866.675	11.72926362	162.15	1.021844737	17	0.108012345	67	5.7	11.17625	0.017123935	3.96	0.026457513	2.6275	0.01547848	669.325	4.197097211	2.75	0.75	0.75	0.25	0	4.25	0	0	0.5	0	0.25	0	0	2.75	0	0	0	0	0	0	0	0	0
Upa-Upasina	8.003879873	0.010280302	1960.5	5.016140615	2251.055812	5.51554095	436.65	1.125833025	438.025	1.125740497	1741.275	4.442667179	207.65	0.533072853	11.525	0.025	86.6	7.8	9.6065	0.006144103	5.07	0.012247449	3.37	0.008164966	454.75	1.166547613	3.25	1	0.25	0.5	0	2.75	0	0	1.5	0	1.25	0	0	3	0	0	0	0.25	0.25	0	0.25	0	0
Upa-Upasina	7.358452692	0.026195087	2276.475	30.42960113	2296.674666	30.36804515	2388.775	31.92789728	2396.175	32.03368995	2155.15	28.80157692	58.15	0.779422863	63.175	0.848896342	23.5	1.8	16.5935	0.034079564	1.4175	0.018874586	0.945	0.011902381	2487.775	33.24947055	1	NA	0.75	0	0	1	0	0	0	0	0	0	0	3.75	0	0	0.25	0	0	0	0	0	0
Upa-Upasina	7.896711111	0.018450449	2036.195465	6.826982387	2269.850032	7.351779175	593.2158051	1.988942821	595.0439301	1.995066008	1848.29129	6.196974435	172.2151826	0.57740525	15.68904131	0.052602417	71.02184921	6.119469434	10.81124213	0.008874816	4.205411324	0.014099957	2.793854189	0.00936727	617.7899235	2.071330058	2.25	0.25	0	0	0	0.75	0	0	0.25	0.25	0.5	0	0	0.5	0	0.25	0	0	0	0	0.25	0	0
Upa-Upasina	7.830682179	0.025069122	2057.989289	9.237449947	2258.247419	9.831948948	705.5390472	3.16686975	707.7133179	3.17660879	1888.209399	8.475359674	151.1202209	0.678313652	18.65970355	0.083755382	62.55625313	5.256360885	11.62089021	0.012613621	3.690282579	0.016564091	2.451629734	0.011004311	734.7661776	3.298043765	2.25	0.25	0.5	1	0	2	0	0.25	0.25	0.25	0.25	0	0	0.75	0	0	0	0	0	0	0.5	0	0
Upa-Upasina	7.627282109	0.019359011	2212.32074	24.46134002	2328.388161	25.24894568	1238.816559	13.69745277	1242.634247	13.73965509	2075.563297	22.94924965	103.9939973	1.149848907	32.7635311	0.362262359	41.57038421	3.290675364	14.45593931	0.034574933	2.539483031	0.028078754	1.687099016	0.018654048	1290.134886	14.26486996	1.5	2	0.25	0	0	0.5	0	0	0	0	0	0	0	0.25	0	0	0.25	0	0	0	0	0	0
Upa-Upasina	8.016721183	0.012662745	1920.610504	11.15324412	2215.287996	12.30280316	414.0698547	2.40456667	415.3458786	2.411970322	1700.752842	9.876530942	208.9065823	1.21315234	10.95108868	0.06359464	88.66456153	8.067215696	9.439584324	0.013751099	5.101397527	0.029624593	3.389100317	0.019681022	431.2227952	2.50417322	2.5	1	0	3.25	0	3.5	0	0	1	0	0.5	0	0	3	0	0	0.5	0.5	0	0	0.25	0	0
Upa-Upasina	7.650252327	0.028072851	2145.861573	11.08122421	2268.963075	11.47401418	1137.662964	5.874905579	1141.168884	5.892997935	2009.614661	10.37765437	106.1586238	0.548203353	30.08827643	0.155375924	43.58460199	3.469406912	14.07086736	0.016234359	2.59234216	0.01338686	1.722215842	0.008893526	1184.790943	6.118263006	NA	NA	1	0.5	0	0.5	0	0	0	1	1.5	0	0	1.75	0	0	0	0.25	0.25	0	0	0	0
Upa-Upasina	7.69112061	0.017630099	2129.980469	14.04041084	2269.419438	14.62225613	1024.115753	6.750765643	1027.271683	6.771569156	1987.542718	13.10148351	115.3525616	0.760380976	27.08524131	0.178540486	47.38068507	3.811742213	13.51886066	0.020299324	2.816853667	0.018568135	1.871369484	0.012335693	1066.539907	7.030416951	1.5	NA	0	0	0	0.75	0	0	0	0	0	0	0	0.25	0	0	0	0	0	0	0	0	0
Upa-Upasina	7.873121909	0.008507966	2055.024292	17.80526684	2277.205996	19.09194883	634.6846466	5.499078148	636.640564	5.516019457	1872.951589	16.22774226	165.2869012	1.432088917	16.78578576	0.145436435	67.89834977	5.795950072	11.10710795	0.023316712	4.036226048	0.034970918	2.681456386	0.023232839	660.9766212	5.72687177	2	0	0	0	0	0.5	0	0	0.25	0	0.25	0	0	1	0	0	0	0	0	0	0	0	0
Upa-Upasina	7.945681432	0.009730583	1978.826904	2.335620357	2235.652737	2.538772431	510.295105	0.602299914	511.8676987	0.604167508	1779.712295	2.100606117	185.6186115	0.219086888	13.49600066	0.015929419	77.86481773	6.849903751	10.20481789	0.002988713	4.532716564	0.005349995	3.011298583	0.003554256	531.4342197	0.627260089	NA	NA	0.5	2.75	0	3	0	0	0	0.25	0.25	0	0	2	0	0	0	0	0	0	0	0	0
Upa-Upasina	7.272434139	0.027499022	2340.331665	23.84470267	2331.117491	23.53809903	2989.268249	30.45646778	2998.480286	30.55032593	2212.309885	22.54034489	48.96326179	0.498867186	79.05850316	0.805495619	19.48216794	1.453573952	16.43385736	0.021164682	1.195659131	0.012182095	0.794333066	0.008093143	3113.099503	31.71814446	1	1	0	0	0	0.75	0	0	0	0	0	0	0	1	0	0	0	0	0	0	0	0	0
Upa-Upasina	7.970663441	0.009790638	1982.870931	7.574070914	2254.954769	8.274192636	480.2698568	1.834509008	481.7498983	1.840163659	1774.171926	6.776908948	195.996988	0.748661253	12.7019096	0.048518234	81.54433032	7.255484936	9.955048659	0.009364973	4.78615149	0.018281945	3.179667424	0.012145563	500.1651561	1.910509768	4	0.75	0.75	0	0	3.5	0	0	2.5	0	0.25	0	0	4.5	0	0	0.25	0	0.5	0	0.25	0	0
Upa-Upasina	7.9159317	0.009750869	1997.40445	12.49583262	2238.729625	13.50485766	554.7837982	3.470743564	556.4934845	3.481440345	1806.767683	11.30319752	175.9641365	1.10083736	14.67261339	0.091792348	73.64963527	6.39638504	10.5465238	0.016474553	4.296958961	0.026881915	2.854673627	0.017858931	577.76588	3.614522289	NA	NA	0	2	0.25	2.25	0	0	0	0.25	0	0	0	2	0	0	0.25	0.25	0	0	0.25	0	0
Upa-Upasina	7.961036561	0.005257928	1990.216003	8.745013699	2257.151725	9.534827354	493.8529281	2.170008975	495.3748093	2.176682607	1784.354458	7.840477542	192.8004128	0.847167613	13.06114679	0.057390854	80.11124488	7.096424381	10.06109835	0.010883054	4.708092671	0.020687423	3.127809249	0.013743636	514.3108882	2.259884763	2.75	NA	0.75	0.5	0	1.75	0	0.25	1.5	0	0	0	0	1.75	0	0	0.5	0.25	0	0	0.25	0	0
Upa-Upasina	7.725330193	0.028020382	2101.243713	9.032318055	2254.210044	9.45396359	930.5365143	3.99996431	933.4041748	4.012290122	1953.937202	8.399101159	122.6961969	0.52741602	24.61031153	0.105788709	50.77564248	4.124138579	13.02924194	0.01307167	2.996181685	0.012879244	1.990505591	0.008556292	969.0842432	4.165658097	2.25	NA	0	0.5	0.25	1.75	0	0	0.5	0	0	0	0	0.5	0	0	0	0	0.25	0	0	0	0
[truncated: 17 more columns]
